# Supplementary material for: The Prevalence of Dysphagia in Individuals Living in Residential Aged Care Facilities: A Systematic Review and Meta-Analysis
Source: Healthcare (Basel). 2024 Mar 13;12(6):649. doi: 10.3390/healthcare12060649 (PMC10970675; doi:10.3390/healthcare12060649)
Supplement: Supplementary file 1 [file healthcare-12-00649-s001.zip]

Archive with 1 entries (1 files):
- healthcare-2865736-supplementary.pdf
